# Supplementary material for: Enhancement of brackish water desalination using hybrid membrane distillation and reverse osmosis systems
Source: PLoS One. 2018 Oct 9;13(10):e0205012. doi: 10.1371/journal.pone.0205012 (PMC6177152; doi:10.1371/journal.pone.0205012)
Supplement: S2 File — (XLSX) [file pone.0205012.s002.xlsx]

## Sheet: Sheet1
Qf [lt/h]	Tpmd [C]	TcEx [C]	Tcin [C]	TcinEx [C]	Tbmd [C]	TbEx [C]	Jwm (kg/m2.s)	jwE (kg/m2.s)	recovery	eps	f1	f2	f3	f4
50	64.53	64.53	24.46	24.46	25.47	25.47	0.2081	0.2081	4.162	0.210463	0.168344	0.162212	1.21452	0.757379
100	64.85	64.85	25.26	25.26	25.33	25.33	0.3851	0.3851	3.851	0.24547	0.692027	0.681481	1.18141	0.811114
150	66.38	66.38	24.73	24.73	26.93	26.93	0.744	0.744	4.96	0.361531	0.284176	0.250754	1.18191	0.810423
200	66.94	66.94	24.6	24.6	27.97	27.97	0.9391	0.9391	4.6955	0.38175	0.270732	0.230531	1.16907	0.829182
250	67.11	67.11	24.84	24.84	28.1	28.1	1.125	1.125	4.5	0.400546	0.327046	0.279203	1.15151	0.853845
300	67.1	67.1	24.65	24.65	28.23	28.23	1.417	1.417	4.72333	0.418869	0.346727	0.292488	1.13586	0.875022
