# Supplementary material for: Enhancement of brackish water desalination using hybrid membrane distillation and reverse osmosis systems
Source: PLoS One. 2018 Oct 9;13(10):e0205012. doi: 10.1371/journal.pone.0205012 (PMC6177152; doi:10.1371/journal.pone.0205012)
Supplement: S3 File — (XLSX) [file pone.0205012.s003.xlsx]

## Sheet: Sheet1
MD+RO with overall recycle: varying makeup
xrec	Thf [C]	Cfr [kg/m3]	P [bar]	Cp (kg/m2)	R (%)	Pfr [kj/kg]	Rs	makeup [kg/h]	feed [kg/h]	Energy [$/h]
0	70	1.413	5.56561	0.224893	8.87279	2827.84	0.84084	324.747	324.747	0.259859
0.1	66.0489	1.42471	5.56458	0.246817	8.92446	2812.48	0.825324	294.904	324.747	0.285981
0.2	62.0432	1.43683	5.56563	0.269021	9.16492	2739.89	0.80961	264.648	324.747	0.311707
0.3	57.993	1.45	5.56855	0.292631	9.58929	2620.11	0.792901	234.056	324.747	0.338243
0.4	53.9005	1.46482	5.57315	0.31936	10.2104	2462.52	0.773984	203.145	324.747	0.367492
0.5	49.763	1.48179	5.5792	0.351511	11.0773	2272.1	0.751231	171.894	324.747	0.402002
0.6	45.5755	1.5021	5.58755	0.392571	12.3183	2046.25	0.722172	140.266	324.747	0.445045
0.7	41.4147	1.54023	5.81249	0.416828	14.9822	1686.96	0.705005	108.838	324.747	0.485085
0.8	37.2799	1.6175	6.26887	0.434078	20.3884	1246.36	0.692797	77.6077	324.747	0.526687

## Sheet: Sheet2
MD+RO with recycle around MD: varying makeup
xrec	Thf [C]	Cfr [kg/m3]	P [bar]	Cp (kg/m2)	R (%)	Pfr [kj/kg]	Rs	mhf [kg/h]	mhff [kg/h]	E [$/h]
0	70	1.413	5.56561	0.224893	8.87279	2827.84	0.84084	324.747	324.747	0.259859
0.1	65.8698	1.42039	5.56067	0.246333	8.93805	2808.25	0.825666	293.551	324.747	0.288445
0.2	61.6815	1.42704	5.55727	0.267519	9.21193	2726.02	0.810673	261.916	324.747	0.316776
0.3	57.4461	1.43299	5.55405	0.289156	9.69348	2592.14	0.795361	229.926	324.747	0.346118
0.4	53.166	1.43815	5.35076	0.32883	10.2299	2457.68	0.767282	197.598	324.747	0.376344
0.5	48.8378	1.44197	5.34658	0.358652	11.2064	2245.93	0.746177	164.906	324.747	0.415369
0.6	44.4569	1.44278	5.33978	0.394351	12.6702	1989.69	0.720912	131.816	324.747	0.463654
0.7	40.1048	1.44695	5.33876	0.419188	15.8812	1591.64	0.703335	98.9441	324.747	0.496616
0.8	35.7366	1.45061	5.33749	0.444047	22.4835	1130.27	0.685742	65.9507	324.747	0.530207

## Sheet: Sheet3
MD+RO withh recycle around RO: fixed makeup
xrec	Qhf [m3/h]	Cfr [kg/m3]	P [bar]	Cp (kg/m2)	R (%)	Pfr [kj/kg]	Rs	mhf [kg/h]	mhff [kg/h]	E [$/h]
0	70	1.49357	5.56349	0.229294	8.68621	2888.6	0.837725	324.747	309.909	0.265724
0.1	70	1.49833	5.56725	0.232913	8.99486	2790.45	0.835164	324.747	342.739	0.275623
0.2	70	1.50352	5.37131	0.247559	9.24506	2715.71	0.824799	324.747	383.554	0.284086
0.3	70	1.51023	5.37652	0.251628	9.68812	2592.89	0.821919	324.747	435.49	0.29816
0.4	70	1.51741	5.18211	0.267891	10.0945	2489.77	0.81041	324.747	504.198	0.311951
0.5	70	1.52804	5.19029	0.272296	10.8103	2327.08	0.807293	324.747	598.992	0.334289
0.6	70	1.54029	4.99979	0.290208	11.5945	2172.1	0.794616	324.747	739.695	0.360354
0.7	70	1.55791	4.81346	0.309339	12.7715	1975.51	0.781076	324.747	969.01	0.399453
0.8	70	1.58819	4.63703	0.329451	14.8054	1710.18	0.766843	324.747	1413.38	0.466593

## Sheet: Sheet4
MD with Recycle varying makeup feed	D		w	i	t	h		R	e	c	y	c	l	e		v	a	r	y	i	n	g		m	a	k	e	u	p		f	e	e	d
xrec	Thf [C]	Cfr [kg/m3]	mw [kg/h]	mhf [kg/h]	Cp (kg/m2)	R (%)	Pfr [kj/kg]	Rs	mhff [kg/h]	E [$/h]
0	70	1.413	15.4734	324.747	0	4.76477	5248.79	1	324.747	0.174895
0.1	65.8698	1.42039	12.7888	293.551	0	4.35659	5740.56	1	324.747	0.214996
0.2	61.6815	1.42704	10.5929	261.916	0	4.04441	6183.67	1	324.747	0.263712
0.3	57.4461	1.43299	8.67721	229.926	0	3.77392	6626.87	1	324.747	0.327054
0.4	53.166	1.43815	6.87419	197.598	0	3.47888	7188.87	1	324.747	0.419368
0.5	48.8378	1.44197	5.06468	164.906	0	3.07126	8143	1	324.747	0.578166
0.6	44.4569	1.44278	3.19587	131.816	0	2.42449	10315.3	1	324.747	0.930633
0.7	40.1048	1.44695	2.17165	98.9441	0	2.19482	11394.7	1	324.747	1.39057
0.8	35.7366	1.45061	1.25167	65.9507	0	1.89788	13177.5	1	324.747	2.44927

## Sheet: Sheet5
MD with Recycle fixed makeup feed	D		w	i	t	h		R	e	c	y	c	l	e		f	i	x	e	d		m	a	k	e	u	p		f	e	e	d
xrec	Thf [C]	Cfr [kg/m3]	mw [kg/h]	mhf [kg/h]	Cp (kg/m2)	R (%)	Pfr [kj/kg]	Rs	mhff [kg/h]	E [$/h]
0	70	1.413	15.4734	324.747	0	4.76477	5248.79	1	324.747	0.174895
0.1	66.2377	1.41939	13.3203	324.747	0	4.10174	6097.23	1	355.889	0.225896
0.2	63.0524	1.42372	11.7954	324.747	0	3.63218	6885.46	1	387.337	0.281021
0.3	60.3297	1.42664	10.6259	324.747	0	3.27207	7643.26	1	418.983	0.340903
0.4	57.9792	1.42887	9.66858	324.747	0	2.97727	8400.06	1	450.778	0.406629
0.5	55.931	1.43023	8.84707	324.747	0	2.7243	9180.07	1	482.696	0.479463
0.6	54.1312	1.43141	8.11844	324.747	0	2.49993	10004	1	514.724	0.560849
0.7	52.5376	1.43193	7.45825	324.747	0	2.29664	10889.5	1	546.848	0.652371
0.8	51.1172	1.43255	6.85137	324.747	0	2.10976	11854.1	1	579.063	0.755869

## Sheet: Sheet6
RO recycle with varying makeup	O		r	e	c	y	c	l	e		w	i	t	h		v	a	r	y	i	n	g		m	a	k	e	u	p
xrec	Qfo [m3/h]	Cfr [kg/m3]	P [bar]	Cp (kg/m2)	R (%)	Pfr [kj/kg]	Rs	Qf [m3/h]	E [$/h]
0	0.3	1.413	5.00073	0.498321	4.07769	18.8818	0.647331	0.3	0.340656
0.1	0.271239	1.41735	5.10478	0.486625	4.5675	19.0324	0.655608	0.3	0.343372
0.2	0.242474	1.42267	5.10872	0.489914	5.10193	19.0748	0.653281	0.3	0.344137
0.3	0.213704	1.42941	5.11387	0.494226	5.77783	19.1302	0.65023	0.3	0.345136
0.4	0.184994	1.43901	5.22133	0.485633	6.74831	19.3186	0.656311	0.3	0.348536
0.5	0.15622	1.4516	5.23117	0.493789	7.96275	19.4244	0.650538	0.3	0.350444
0.6	0.12752	1.47191	5.34725	0.492493	9.82845	19.7067	0.651456	0.3	0.355538
0.7	0.0989145	1.50643	5.57404	0.485995	12.8748	20.217	0.656054	0.3	0.364744
0.8	0.0702731	1.56667	5.81976	0.495225	18.2735	20.9335	0.649523	0.3	0.377671

## Sheet: Sheet7
RO recycle with fixed makeup	O		r	e	c	y	c	l	e		w	i	t	h		f	i	x	e	d		m	a	k	e	u	p
xrec	Qfo [m3/h]	Cfr [kg/m3]	P [bar]	Cp (kg/m2)	R (%)	Pfr [kj/kg]	Rs	Qf [m3/h]	E [$/h]
0	0.3	1.413	5.10073	0.483245	4.13582	18.9887	0.658001	0.3	0.342585
0.1	0.3	1.41725	5.10437	0.47309	4.44569	19.5546	0.665187	0.331851	0.352794
0.2	0.3	1.42183	4.90791	0.491217	4.68126	19.9884	0.652359	0.371488	0.360621
0.3	0.3	1.42779	4.91255	0.477946	5.12549	20.7569	0.661751	0.42198	0.374485
0.4	0.3	1.43442	4.71802	0.493852	5.51169	21.4791	0.650494	0.488953	0.387514
0.5	0.3	1.44372	4.72509	0.475844	6.22542	22.6438	0.663238	0.581314	0.408527
0.6	0.3	1.45486	4.53397	0.486205	6.97205	23.9813	0.655906	0.718573	0.432658
0.7	0.3	1.47041	4.34602	0.491801	8.09674	25.98	0.651946	0.94316	0.468717
0.8	0.3	1.49767	4.16734	0.490316	10.029	29.406	0.652997	1.37905	0.530528

## Sheet: Sheet8
MD+RO with overall recycle: fixed makeup
xrec	Thf [C]	Cfr [kg/m3]	P [bar]	Cp (kg/m2)	R (%)	Pfr [kj/kg]	Rs	makeup [kg/h]	feed [kg/h]	Energy [$/h]
0	70	1.48359	6.02366	0.224914	8.97759	2795.58	0.840826	324.747	324.747	0.270335
0.1	66.0341	1.48521	5.81082	0.251774	8.54843	2936.7	0.821816	324.747	357.745	0.30772
0.2	61.9797	1.48741	5.60098	0.279719	8.27218	3035.75	0.802039	324.747	399.216	0.348496
0.3	57.8525	1.48979	5.39326	0.309312	8.11387	3096.25	0.781096	324.747	452.629	0.39503
0.4	53.6607	1.49177	5.18644	0.341209	8.052	3121.72	0.758522	324.747	523.809	0.451163
0.5	49.4089	1.49301	4.98012	0.376168	8.08917	3109.71	0.733781	324.747	623.217	0.522681
0.6	45.1021	1.49391	4.77468	0.413995	8.27725	3042.44	0.70701	324.747	771.531	0.617896
0.7	40.7697	1.5019	4.57678	0.443259	8.98451	2808.04	0.6863	324.747	1014.37	0.73069
0.8	36.4143	1.52749	4.39434	0.455356	10.754	2354.31	0.677738	324.747	1483.9	0.872242

## Sheet: Sheet9
MD+RO with recycle around MD: fixed makeup
xrec	Thf [C]	Cfr [kg/m3]	P [bar]	Cp (kg/m2)	R (%)	Pfr [kj/kg]	Rs	mhf [kg/h]	mhff [kg/h]	E [$/h]
0	70	1.413	5.56561	0.224893	8.87279	2827.84	0.84084	324.747	324.747	0.259859
0.1	65.8557	1.41994	5.35671	0.256671	8.35839	3002.64	0.81835	324.747	359.388	0.302009
0.2	61.6334	1.42509	5.14905	0.289486	8.01844	3130.91	0.795127	324.747	403.208	0.348709
0.3	57.3555	1.42879	5.14248	0.30774	7.95992	3155.71	0.782208	324.747	460.042	0.404796
0.4	53.0349	1.43091	4.93606	0.341652	7.88673	3186.76	0.758208	324.747	536.401	0.469279
0.5	48.6826	1.43158	4.72988	0.377797	7.93929	3168.1	0.732628	324.747	644.097	0.550864
0.6	44.3109	1.43073	4.52378	0.414296	8.19386	3073.22	0.706797	324.747	806.803	0.657248
0.7	39.9642	1.43095	4.3207	0.432378	9.13482	2761.91	0.694	324.747	1077.41	0.772928
0.8	35.6313	1.43212	3.91931	0.465997	10.6578	2374.76	0.670207	324.747	1618.59	0.950362

## Sheet: Sheet10
MD+RO withh recycle around RO: varying makeup
xrec	Qhf [m3/h]	Cfr [kg/m3]	P [bar]	Cp (kg/m2)	R (%)	Pfr [kj/kg]	Rs	mhf [kg/h]	mhff [kg/h]	E [$/h]
0	70	1.49107	5.46108	0.23367	8.43323	2975.09	0.834629	339.719	324.747	0.270767
0.1	70	1.50123	5.46961	0.239076	9.18369	2732.88	0.830803	308.315	324.747	0.266522
0.2	70	1.51405	5.58014	0.240272	10.1505	2473.77	0.829956	276.896	324.747	0.264266
0.3	70	1.53016	5.69245	0.242544	11.3428	2215.09	0.828348	245.456	324.747	0.262558
0.4	70	1.55127	5.80881	0.24686	12.8509	1956.67	0.825293	213.972	324.747	0.261688
0.5	70	1.58038	5.93176	0.25443	14.8263	1697.78	0.819936	182.412	324.747	0.262037
0.6	70	1.62312	6.16492	0.261511	17.6351	1429.74	0.814925	150.83	324.747	0.266062
0.7	70	1.68996	6.51593	0.271628	21.8714	1155.97	0.807765	119.18	324.747	0.275174
0.8	70	1.82397	7.22026	0.288775	29.1136	873.198	0.79563	87.4708	324.747	0.297911

[truncated: 4 more sheets: Sheet11, Sheet12, Sheet13, Sheet14]
